# Supplementary material for: Unveiling Health Inequalities: Exploring Metabolic Dysfunction in Rural Roma Communities
Source: Healthcare (Basel). 2024 Apr 11;12(8):816. doi: 10.3390/healthcare12080816 (PMC11050184; doi:10.3390/healthcare12080816)
Supplement: Supplementary file 1 [file healthcare-12-00816-s001.zip]

Archive with 1 entries (1 files):
- healthcare-2916939-supplementary.pdf
